# Supplementary material for: Dominant CD8+ T Cell Nucleocapsid Targeting in SARS-CoV-2 Infection and Broad Spike Targeting From Vaccination
Source: Front Immunol. 2022 Feb 22;13:835830. doi: 10.3389/fimmu.2022.835830 (PMC8902813; doi:10.3389/fimmu.2022.835830)
Supplement: Supplementary file 2 [file DataSheet_2.xlsx]

## Sheet: Figure 1 2 S2 Data
								CD4+ T Cells										CD8+ T Cells										Anti-RBD Antibodies (Log10 ng/ml)
SUBJECT	AGE	SEX	RACE	LATINX	SEVERE	Days POS		Only IL2+	Only IFN+	Total IL2+	Total IFN+	Both IL2+IFN+	Either IL2 or IFN	Total IL17+	Total IL10+	Total IL4+		Only IL2+	Only IFN+	Total IL2+	Total IFN+	Both IL2+IFN+	Either IL2 or IFN	Total IL17+	Total IL10+	Total IL4+		IgG	IgM	IgA
CLE0006	43	M	W	N	N	18		-0.009	-0.015	-0.01123	-0.01723	-0.00223	-0.02623	-0.00522	-0.049	0.00152		0.027	-0.061	0.027	-0.061	0	-0.034	0.00021	-0.008	0.07902		3.3925	2.58809	≤2.00
CLE0012	64	M	W	N	N	25		-0.007	0.15	0.012	0.169	0.019	0.162	0.004	-0.013	0.01581		0.015	0.08795	0.015	0.08795	0	0.10295	-0.00267	-0.016	0		4.40505	5.03285	4.41839
CLE0013	34	F	W	N	N	29		0.004	0.007	0.01	0.013	0.006	0.017	-0.0058	0	0		0	-0.018	-0.00206	-0.02006	-0.00206	-0.02006	-0.00017	-6e-05	0		3.35479	3.32383	≤2.00
CLE0014	63	M	W	N	N	30		0.003	0.008	0.001	0.006	-0.002	0.009	0.02	0.011	0.01361		-0.024	-0.007	-0.02714	-0.01014	-0.00314	-0.03414	-0.00013	-0.00328	0.00557		3.15831	3.08954	≤2.00
CLE0015	63	F	W	N	N	33		-0.016	0.03425	-0.01125	0.039	0.00475	0.023	0.00967	-0.00748	0		0.01	0.046	0.01	0.046	0	0.056	0.00921	0.00817	0.006		2.68769	2.86099	≤2.00
CLE0020	68	F	W	N	N	33		0.013	0.03962	0.01971	0.04633	0.00671	0.05933	0.00015	0.015	0.01689		0.00491	0.66668	0.00491	0.66668	0	0.67159	0.00412	0.01904	0.074		3.09382	2.46584	≤2.00
CLE0022	26	F	W	N	N	36		-0.003	-0.01	0.00016	-0.00684	0.00316	-0.00984	0.004191	-0.000938	0		-0.001	-0.056	-0.001	-0.056	0	-0.057	5e-05	-0.00183	0.01688		3.32464	3.45907	≤2.00
CLE0027	57	M	W	N	Y	15		-0.006	0.015	-0.001	0.02	0.005	0.014	-0.01414	-0.00361	0		-0.013	0.127	-0.012	0.128	0.001	0.115	-0.013	0	0		2.08919	3.29233	≤2.00
CLE0029	30	M	W	N	N	32		0.008	0.025	0.0108	0.0278	0.0028	0.0358	-0.00296	0	0.00926		0.0083	0.0293	0.0083	0.0293	0	0.0376	0	0	0.007		3.71154	2.84656	3.10904
CLE0034	61	M	W	N	N	26		0	-0.012	-0.00708	-0.01908	-0.00708	-0.01908	-0.00497	-0.0018	0.0152		-0.001	-0.153	-0.001	-0.153	0	-0.154	0	0.0061	0		2.70212	3.98933	2.49149
CLE0035	20	M	W	Y	N	16		0.025	0.03768	0.04103	0.05371	0.01603	0.07871	-0.00078	0.00038	0		-0.00601	0.1775	-0.00441	0.1791	0.0016	0.17309	0.0016	-0.00125	0		3.14608	3.32854	2.41438
CLE0037	39	M	W	N	N	26		-0.006	0.007	0.00604	0.01904	0.01204	0.01304	0.01311	0.00014	0		-0.021	0.014	-0.021	0.014	0	-0.007	0.00702	8e-05	0		3.23408	3.40851	2.55567
CLE0039	41	M	W	N	N	37		0	0.02	0.0115	0.0315	0.0115	0.0315	0.0045	-0.022	0		0.00851	0.03951	0.00893	0.03993	0.00042	0.04844	0.009	0.025	0		3.76169	2.98231	2.95633
CLE0040	50	F	O	N	N	34		0.001	0.007	-0.003	0.003	-0.004	0.004	0.002	0.00261	0		-0.0008	-0.057	-0.0008	-0.057	0	-0.0578	0.00952	0.00952	0.00476		3.29486	3.35713	2.19442
CLE0043	58	F	W	Y	Y	28		0.019	0.022	0.03374	0.03674	0.01474	0.05574	0.00223	0.00165	0.02214		0.00738	0.04078	0.00738	0.04078	0	0.04816	0.00041	0.00324	0		4.0984	3.33153	4.37617
CLE0045	61	F	W	Y	Y	22		-0.009	0.054	0.02002	0.08302	0.02902	0.07402	-0.006	-0.013	0		0.00215	0.23	0.00215	0.23	0	0.23215	0	0	0.04815		4.38693	4.10155	3.2444
CLE0047	28	F	W	N	N	49		-0.028	-0.02389	-0.05	-0.04589	-0.022	-0.07389	-0.00064	-0.01166	0.00624		0	-0.159	0	-0.159	0	-0.159	0	0.01	0.008		3.74115	2.45049	2.32089
CLE0051	30	F	W	N	N	43		0	-0.008	-0.005	-0.013	-0.005	-0.013	-0.00229	0	0.00771		-0.02384	-0.174	-0.03314	-0.1833	-0.0093	-0.20714	0	0	0.0137		3.2837	2.54646	2.43474
CLE0052	33	F	W	N	N	44		0.008	0.045	0.02472	0.06172	0.01672	0.06972	0.0034	0.0016	0		-0.02145	0.07136	-0.02145	0.07136	0	0.04991	0	0.00377	0		2.4403	2.42826	≤2.00
CLE0053	34	M	W	N	N	33		0.002	0.004	-0.00523	-0.00323	-0.00723	-0.00123	0.00068	-0.00186	0		-0.002	0.034	-0.002	0.034	0	0.032	0	0.00284	0.002		2.78325	2.63108	≤2.00
CLE0066	49	M	W	N	N	37		0.044	0.024	0.055	0.035	0.011	0.079	0.00236	-0.00133	0.02442		0.02	0.093	0.02	0.093	0	0.113	-0.00037	0	0		3.296	3.44686	≤2.00
CLE0075	29	F	W/B	N	Y	25		0.013	0.031	0.02212	0.04012	0.00912	0.05312	0.00266	-0.00188	0.00437		-0.00077	0.079	-0.00077	0.079	0	0.07823	-0.00191	0	0		4.80187	4.06988	3.82664
CLE0076	28	M	W	N	N	28		0.006	0.03645	0.00858	0.03903	0.00258	0.04503	-0.00378	0.00722	0		-0.01305	0.04939	-0.01305	0.04939	0	0.03634	0	0.00398	0		2.94757	3.15281	2.69531
CLE0077	51	F	W	N	N	26		0.021	0.07398	0.05198	0.10496	0.03098	0.12596	0.00448	0	0.00898		0.018	0.21	0.036	0.228	0.018	0.246	0	0	0		2.34583	2.37229	2.04729
CLE0078	16	M	W	N	N	21		-0.002	0.016	0.0082	0.0262	0.0102	0.0242	0.0102	0.00318	0.0202		0.02	0.018	0.02	0.018	0	0.038	0	0.00924	0.036		3.08269	2.84111	2.8037
POS= Post onset of COVID-19 symptoms
All percentages are background subtracted (unstimulated control)

## Sheet: Figure 3 S5 Data
								ELISpot SFC/million CD8+ T Cells (Background Subtracted)																									ELISpot Recognition (≥50 SFC/million AND >background mean + 3 standard deviations)
SUBJECT	AGE	SEX	RACE	LATINX	Severe	Days POS		S1	S2	S3	S4	S5	S6	S7	S8	S9	S10	S11	S12	N1	N2	N3	N4	M1	M2	E	S Sum	N Sum	M Sum	TOTAL			S1	S2	S3	S4	S5	S6	S7	S8	S9	S10	S11	S12	N1	N2	N3	N4	M1
CLE0005	61	F	W	N	N	27		13.9179	19.1371	66.11	3.47947	3.47947	8.69868	8.69868	-1.73974	3.47947	8.69868	13.9179	-1.73974	55.6715	8.69868	60.8907	13.9179	3.47947	-1.73974	-1.73974	146.138	139.179	1.73974	285.317			0	0	1	0	0	0	0	0	0	0	0	0	1	0	1	0	0
CLE0006	43	M	W	N	N	18		-27.3224	-27.3224	-13.6612	40.9836	0	13.6612	27.3224	40.9836	-13.6612	-27.3224	-13.6612	-40.9836	40.9836	13.6612	81.9672	-13.6612	40.9836	245.902	-13.6612	-40.9836	122.951	286.885	355.191			0	0	0	0	0	0	0	0	0	0	0	0	0	0	1	0	0
CLE0010	42	M	W	N	N	11		6.66667	1091.67	-3.33333	31.6667	-3.33333	1.66667	21.6667	41.6667	6.66667	26.6667	-3.33333	-3.33333	-3.33333	-3.33333	-3.33333	56.6667	11.6667	981.667	6.66667	1215	46.6667	993.333	2261.67			0	1	0	0	0	0	0	0	0	0	0	0	0	0	0	1	0
CLE0012	64	M	W	N	N	25		-3.33333	6.66667	-3.33333	96.6667	1.66667	-3.33333	1.66667	1.66667	-3.33333	-3.33333	-3.33333	-3.33333	221.667	511.667	1.66667	6.66667	831.667	1191.67	-3.33333	85	741.667	2023.33	2846.67			0	0	0	1	0	0	0	0	0	0	0	0	1	1	0	0	1
CLE0013	34	F	W	N	N	29		-33.3333	-18.3333	31.6667	41.6667	-13.3333	-28.3333	-28.3333	46.6667	-18.3333	-28.3333	21.6667	31.6667	151.667	1.66667	26.6667	51.6667	-13.3333	-33.3333	-8.33333	5	231.667	-46.6667	181.667			0	0	0	0	0	0	0	0	0	0	0	0	1	0	0	1	0
CLE0014	63	M	W	N	N	30		-24.2248	12.1124	222.868	440.891	-38.7597	-2.42248	-53.2946	-2.42248	-46.0271	-16.9574	4.84496	12.1124	1749.03	135.659	4.84496	128.391	-16.9574	-31.4922	33.9147	508.721	2017.93	-48.4496	2512.11			0	0	1	1	0	0	0	0	0	0	0	0	1	1	0	1	0
CLE0015	63	F	W	N	N	33		6.66667	-3.33333	106.667	11.6667	1.66667	6.66667	-3.33333	11.6667	16.6667	1.66667	1.66667	-3.33333	6.66667	11.6667	-3.33333	-3.33333	-3.33333	11.6667	-8.33333	155	11.6667	8.33333	166.667			0	0	1	0	0	0	0	0	0	0	0	0	0	0	0	0	0
CLE0019	36	M	W	N	N	22		9.06783	47.1527	19.9492	330.069	14.5085	-7.25426	210.374	3.62713	3.62713	52.5934	-1.81357	19.9492	123.322	9.06783	1385.56	351.832	1064.56	96.119	-1.81357	701.85	1869.79	1160.68	3730.5			0	0	0	1	0	0	1	0	0	1	0	0	1	0	1	1	1
CLE0020	68	F	W	N	N	33		13.3333	58.3333	43.3333	-41.6667	1423.33	-41.6667	-41.6667	8.33333	-41.6667	-41.6667	78.3333	-41.6667	183.333	-41.6667	-6.66667	58.3333	-26.6667	-6.66667	-36.6667	1375	193.333	-33.3333	1498.33			0	1	0	0	1	0	0	0	0	0	1	0	1	0	0	1	0
CLE0022	26	F	W	N	N	36		19.5389	7.81555	7.81555	19.5389	793.279	7.81555	-3.90778	13.6772	25.4005	19.5389	25.4005	7.81555	857.757	-9.76944	-9.76944	-9.76944	7.81555	1.95389	-9.76944	943.728	828.449	9.76944	1772.18			0	0	0	0	1	0	0	0	0	0	0	0	1	0	0	0	0
CLE0027	57	M	W	N	Y	15		25.7491	11.7041	-2.34082	46.8165	-2.34082	4.68165	524.345	-2.34082	67.8839	-2.34082	-2.34082	-2.34082	404.963	-2.34082	1570.69	18.7266	4.68165	1486.42	-2.34082	667.135	1992.04	1491.1	4147.94			0	0	0	0	0	0	1	0	1	0	0	0	1	0	1	0	0
CLE0028	26	F	W	N	N	35		27.894	12.2036	1.74338	1.74338	-3.48675	-3.48675	1.74338	-3.48675	-3.48675	1.74338	-3.48675	-3.48675	1.74338	95.8856	-3.48675	17.4338	95.8856	69.735	-3.48675	26.1506	111.576	165.621	299.861			0	0	0	0	0	0	0	0	0	0	0	0	0	1	0	0	1
CLE0029	30	M	W	N	N	32		34.2936	34.2936	6.85871	0	0	6.85871	0	-6.85871	0	-6.85871	0	13.7174	34.2936	34.2936	-6.85871	27.4348	0	0	-6.85871	82.3045	89.1632	0	164.609			0	0	0	0	0	0	0	0	0	0	0	0	0	0	0	0	0
CLE0031	60	F	W	N	N	43		11.6667	-13.3333	11.6667	21.6667	1.66667	1.66667	6.66667	11.6667	26.6667	-3.33333	-3.33333	-3.33333	-3.33333	-3.33333	96.6667	806.667	-3.33333	11.6667	6.66667	70	896.667	8.33333	981.667			0	0	0	0	0	0	0	0	0	0	0	0	0	0	1	1	0
CLE0033	50	F	A	N	N	45		20	30	35	890	0	15	25	5	5	-5	-5	-5	35	65	2175	5	10	0	5	1010	2280	10	3305			0	0	0	1	0	0	0	0	0	0	0	0	0	1	1	0	0
CLE0034	61	M	W	N	N	26		0	6.89655	20.6897	6.89655	179.31	13.7931	0	6.89655	20.6897	0	0	6.89655	255.172	0	165.517	0	6.89655	6.89655	13.7931	262.069	420.69	13.7931	710.345			0	0	0	0	1	0	0	0	0	0	0	0	1	0	1	0	0
CLE0035	20	M	W	Y	N	16		-3.83583	-21.097	1.91791	1.91791	-15.3433	-15.3433	1.91791	13.4254	-3.83583	-9.58957	-21.097	-3.83583	1.91791	-9.58957	-21.097	-3.83583	-21.097	-15.3433	-9.58957	-74.7986	-32.6045	-36.4404	-153.433			0	0	0	0	0	0	0	0	0	0	0	0	0	0	0	0	0
CLE0037	39	M	W	N	N	26		-5.23286	2.61643	-13.0822	-5.23286	2.61643	10.4657	10.4657	10.4657	2.61643	2.61643	2.61643	-5.23286	10.4657	10.4657	10.4657	332.287	-13.0822	65.4108	-5.23286	15.6986	363.684	52.3286	426.478			0	0	0	0	0	0	0	0	0	0	0	0	0	0	0	1	0
CLE0038	31	M	A	N	N	25		33.3333	-1.66667	3.33333	8.33333	-6.66667	18.3333	68.3333	3.33333	-6.66667	3.33333	3.33333	-6.66667	18.3333	263.333	198.333	53.3333	-1.66667	163.333	-6.66667	120	533.333	161.667	808.333			0	0	0	0	0	0	1	0	0	0	0	0	0	1	1	1	0
CLE0039	41	M	W	N	N	37		3.33333	28.3333	68.3333	48.3333	118.333	-11.6667	-1.66667	23.3333	8.33333	-11.6667	-1.66667	-1.66667	3.33333	3.33333	1073.33	18.3333	-1.66667	8.33333	-6.66667	270	1098.33	6.66667	1368.33			0	0	1	0	1	0	0	0	0	0	0	0	0	0	1	0	0
CLE0040	50	F	O	N	N	34		-10	-30	-40	-100	25	-75	-20	30	0	-70	-15	-20	205	25	-30	1195	-35	-30	-40	-325	1395	-65	965			0	0	0	0	0	0	0	0	0	0	0	0	1	0	0	1	0
CLE0041	62	F	W	N	N	43		1.66667	6.66667	-8.33333	81.6667	-3.33333	-13.3333	1.66667	6.66667	6.66667	-8.33333	-3.33333	11.6667	106.667	-3.33333	6.66667	211.667	-8.33333	-3.33333	11.6667	80	321.667	-11.6667	401.667			0	0	0	1	0	0	0	0	0	0	0	0	1	0	0	1	0
CLE0043	58	F	W	Y	Y	28		11.4943	4.5977	-2.29885	18.3908	-2.29885	-2.29885	-2.29885	-2.29885	-2.29885	-2.29885	-2.29885	-2.29885	190.805	94.2529	11.4943	11.4943	4.5977	1673.56	-2.29885	13.7931	308.046	1678.16	1997.7			0	0	0	0	0	0	0	0	0	0	0	0	1	1	0	0	0
CLE0045	61	F	W	Y	Y	22		0	0	-8.25083	8.25083	16.5017	0	-8.25083	-8.25083	-8.25083	-8.25083	-8.25083	-8.25083	16.5017	-8.25083	0	-8.25083	-8.25083	8.25083	-8.25083	-33.0033	0	0	-41.2541			0	0	0	0	0	0	0	0	0	0	0	0	0	0	0	0	0
CLE0046	47	F	W	N	N	38		0	0	5	0	10	0	0	5	0	0	0	5	275	5	0	5	20	5	5	25	285	25	340			0	0	0	0	0	0	0	0	0	0	0	0	1	0	0	0	0
CLE0048	27	F	W	N	N	43		28.3333	13.3333	58.3333	23.3333	-1.66667	-16.6667	-16.6667	8.33333	-6.66667	-11.6667	3.33333	13.3333	38.3333	38.3333	3.33333	38.3333	-6.66667	8.33333	-1.66667	95	118.333	1.66667	213.333			0	0	1	0	0	0	0	0	0	0	0	0	0	0	0	0	0
CLE0051	30	F	W	N	N	43		0	23.1481	0	0	11.5741	0	0	0	0	0	0	162.037	115.741	0	0	11.5741	0	0	0	196.759	127.315	0	324.074			0	0	0	0	0	0	0	0	0	0	0	1	1	0	0	0	0
CLE0052	33	F	W	N	N	44		-2.24014	4.48029	4.48029	-8.96057	38.0824	-2.24014	-2.24014	-2.24014	4.48029	4.48029	-8.96057	17.9211	11.2007	-8.96057	313.62	4.48029	4.48029	11.2007	-8.96057	47.043	320.341	15.681	374.104			0	0	0	0	0	0	0	0	0	0	0	0	0	0	1	0	0
CLE0053	34	M	W	N	N	33		4.45633	-2.22816	-8.91266	4.45633	-8.91266	4.45633	-2.22816	-2.22816	-8.91266	4.45633	-2.22816	-8.91266	-8.91266	24.5098	-2.22816	425.579	-2.22816	4.45633	-2.22816	-26.738	438.948	2.22816	412.21			0	0	0	0	0	0	0	0	0	0	0	0	0	0	0	1	0
CLE0056	62	F	W	N	N	45		36.6667	151.667	741.667	21.6667	696.667	-18.3333	86.6667	1.66667	116.667	-3.33333	16.6667	56.6667	31.6667	261.667	991.667	-18.3333	-8.33333	116.667	11.6667	1905	1266.67	108.333	3291.67			0	1	1	0	1	0	1	0	1	0	0	1	0	1	1	0	0
CLE0063	43	F	W	N	N	18		2.37756	9.51022	9.51022	30.9082	45.1736	2.37756	-4.75511	-11.8878	30.9082	30.9082	30.9082	16.6429	30.9082	38.0409	501.664	109.368	52.3062	266.286	9.51022	192.582	679.981	318.592	1200.67			0	0	0	0	0	0	0	0	0	0	0	0	0	0	1	1	1
CLE0065	44	M	W	N	N	45		55	20	40	130	155	-25	5	-25	-20	-10	-30	235	-15	-10	200	-10	-30	-20	-30	530	165	-50	615			1	0	0	1	1	0	0	0	0	0	0	1	0	0	1	0	0
CLE0066	49	M	W	N	N	37		5.50055	5.50055	-11.0011	132.013	5.50055	-11.0011	-5.50055	132.013	236.524	-11.0011	-22.0022	-11.0011	1738.17	27.5028	-5.50055	132.013	5.50055	0	11.0011	445.545	1892.19	5.50055	2354.24			0	0	0	1	0	0	0	1	1	0	0	0	1	0	0	1	0
CLE0075	29	F	W/B	N	Y	25		-95.729	-36.8189	44.1826	243.004	51.5464	66.2739	-58.9102	14.7275	-51.5464	58.9102	7.36377	-103.093	44.1826	73.6377	1377.03	213.549	-110.457	7.36377	-147.275	139.912	1708.39	-103.093	1597.94			0	0	0	1	0	0	0	0	0	0	0	0	0	0	1	1	0
CLE0076	28	M	W	N	N	28		1.8875	35.8626	7.55002	1.8875	1.8875	-15.1	-9.43752	103.813	92.4877	7.55002	-20.7626	-3.77501	103.813	992.827	-9.43752	24.5376	52.8501	69.8377	1.8875	203.851	1111.74	122.688	1440.17			0	0	0	0	0	0	0	1	1	0	0	0	1	1	0	0	1
CLE0077	51	F	W	N	N	26		-14.8313	29.6626	313.311	257.694	29.6626	7.41565	24.1009	124.212	79.7182	7.41565	12.9774	-3.70782	2337.78	2487.95	24.1009	663.7	-3.70782	2265.48	-14.8313	867.631	5513.53	2261.77	8628.11			0	0	1	1	0	0	0	1	1	0	0	0	1	1	0	1	0
CLE0078	16	M	W	N	N	21		0	35	0	85	5	0	60	-5	5	-5	0	0	-5	825	50	30	0	515	-5	180	900	515	1590			0	0	0	1	0	0	1	0	0	0	0	0	0	1	1	0	0
CLE0079	73	M	W	N	Y	20		-5	30	-15	100	-15	-10	15	25	-20	0	-15	50	5	-20	2430	-15	325	5	-15	140	2400	330	2855			0	0	0	1	0	0	0	0	0	0	0	1	0	0	1	0	1
CLE0081	59	M	W	N	Y	33		8.25083	33.0033	-4.12541	639.439	-4.12541	-4.12541	132.013	20.6271	-4.12541	8.25083	-4.12541	8.25083	8.25083	20.6271	-4.12541	8.25083	-4.12541	70.132	20.6271	829.208	33.0033	66.0066	948.845			0	0	0	1	0	0	1	0	0	0	0	0	0	0	0	0	0
CLE0082	73	F	W	N	N	37		-2.03252	-8.13008	10.1626	83.3333	22.3577	16.2602	4.06504	10.1626	10.1626	-2.03252	28.4553	28.4553	4.06504	4.06504	-2.03252	28.4553	16.2602	65.0407	4.06504	201.22	34.5528	81.3008	321.138			0	0	0	1	0	0	0	0	0	0	0	0	0	0	0	0	0
CLE0088	59	M	A	N	Y	42		56.6667	11.6667	36.6667	-13.3333	-3.33333	6.66667	1.66667	11.6667	76.6667	66.6667	11.6667	11.6667	1.66667	6.66667	51.6667	-13.3333	641.667	11.6667	26.6667	275	46.6667	653.333	1001.67			1	0	0	0	0	0	0	0	1	1	0	0	0	0	1	0	1
CLE0089	49	M	A	N	N	18		43.4311	-5.42888	499.457	141.151	-5.42888	-5.42888	-5.42888	10.8578	-5.42888	10.8578	-5.42888	10.8578	694.897	1378.94	2030.4	43.4311	27.1444	499.457	-5.42888	684.039	4147.67	526.602	5352.88			0	0	1	1	0	0	0	0	0	0	0	0	1	1	1	0	0
CLE0096	61	M	W	N	N	34		89.4737	-21.0526	221.053	184.211	-5.26316	89.4737	-10.5263	-10.5263	-84.2105	-42.1053	5.26316	-36.8421	0	110.526	-5.26316	2163.16	-36.8421	284.211	0	378.947	2268.42	247.368	2894.74			1	0	1	1	0	1	0	0	0	0	0	0	0	1	0	1	0
CLE0138	58	M	W	N	Y	47		-8.77193	1872.81	675.439	-8.77193	142.544	4.38596	30.7018	129.386	-2.19298	17.5439	10.9649	-8.77193	-2.19298	37.2807	103.07	63.5965	-8.77193	57.0175	-2.19298	2855.26	201.754	48.2456	3103.07			0	1	1	0	1	0	0	1	0	0	0	0	0	0	1	1	0
																																% Responders	0.0681818	0.0909091	0.227273	0.340909	0.159091	0.0227273	0.136364	0.0909091	0.136364	0.0454545	0.0227273	0.0909091	0.409091	0.272727	0.431818	0.386364	0.159091
[truncated: 9 more columns]

## Sheet: Figure 4ABC Data
							Log10 SFC/million CD8+ T cells
Subject	AGE	SEX	RACE	LATINX	Severe	Days POS	TOTAL Spike	TOTAL N	TOTAL M	TOTAL E	Slope S	Slope N	Slope M
CLE0005	61	F	W	N	N	27	2.16476	2.14357	0	0	0.000253529	-0.000599872
CLE0005					N	384	2.25527	1.92942	0	0
CLE0010	42	M	W	N	N	11	3.08458	0	2.9971	0	-0.00199799		-0.0333011
CLE0010					N	101	2.74429	0	0	0
CLE0010					N	226	2.63849	0	0	0
CLE0012	64	M	W	N	N	25	1.92942	2.87021	3.30607	0	-0.00723142	-0.00965925	-0.0112463
CLE0012					N	100	2.20412	2.20862	2.66118	0
CLE0012					N	324	0	0	0	0
CLE0013	34	F	W	N	N	29	0	2.36486	0	0		-0.006258
CLE0013					N	78	0	1.88461	0	0
CLE0013					N	396	0	0	0	0
CLE0014	63	M	W	N	N	30	2.70648	3.30491	0	0	-0.0186654	-0.00102366
CLE0014					N	175	0	1.71321	0	0
CLE0014					N	390	0	2.76069	0	0
CLE0015	63	F	W	N	N	33	2.19033	0	0	0	-0.00608425
CLE0015					N	393	0	0	0	0
CLE0019	36	M	W	N	N	22	2.84624	3.27179	3.06471	0	-0.00528204	-0.00613836	-0.00803258
CLE0019					N	111	2.37614	2.72548	2.34981	0
CLE0020	68	F	W	N	N	33	3.1383	2.28631	0	0	-0.0030662	-0.00696322
CLE0020					N	125	3.13033	1.87506	0	0
CLE0020					N	370	2.17706	0	0	0
CLE0027	57	M	W	N	Y	15	2.82421	3.2993	3.17351	0	-0.0215589	-0.00450619	-0.00668788
CLE0027					Y	146	0	2.70899	2.2974	0
CLE0034	61	M	W	N	N	26	2.41842	2.62396	0	0	-0.00082601	0.00316972
CLE0034					N	118	2.34242	2.91558	0	0
CLE0037	39	M	W	N	N	26	0	2.56072	1.71874	0		-0.00327187	-0.0122767
CLE0037					N	166	0	2.10266	0	0
CLE0039	41	M	W	N	N	37	2.43136	3.04073	0	0	-0.0173519	-0.0204542
CLE0039					N	79	2.11394	1.96221	0	0
CLE0039					N	183	0	0	0	0
CLE0040	50	F	O	N	N	34	0	3.14457	0	0		-0.0144617
CLE0040					N	71	0	2.60949	0	0
CLE0043	58	F	W	Y	N	28	0	2.48862	3.22483	0		-0.00764186	-0.020297
CLE0043					N	91	0	2.00718	1.94612	0
CLE0051	30	F	W	N	N	43	2.29394	2.10488	0	0	-0.0187871	-0.00190141
CLE0051					N	99	2.26717		0	0
CLE0051					N	169	0	1.8653	0	0
CLE0052	33	F	W	N	N	44	0	2.50561	0	0		-0.00485011
CLE0052					N	121	2.09691	2.25527	0	0
CLE0052					N	180	0	1.83463	0	0
CLE0053	34	M	W	N	N	33	0	2.64241	0	0		-0.0343171
CLE0053					N	110	0	0	0	0
CLE0063	43	F	W	N	N	18	2.28462	2.8325	2.50324	0	-0.00976332	-0.0121047	-0.0106976
CLE0063					N	252	0	0	0	0
CLE0066	49	M	W	N	N	37	2.64889	3.27696	0	0	-0.0254701	-0.00857351
CLE0066					N	141	0	2.38532	0	0
CLE0075	29	F	W/B	N	Y	25	2.14585	3.23259	0	0	-0.0564698	-0.0407582
CLE0075					Y	63	0	2.53991	0	0
CLE0075					Y	105	0	0	0	0
CLE0076	28	M	W	N	N	28	2.30931	3.046	2.0888	0	-0.0607714	-0.00764811	-0.0549685
CLE0076					N	66	0	2.08517	0	0
CLE0076					N	108	0	2.41218	0	0
CLE0077	51	F	W	N	N	26	2.93833	3.74143	3.35445	0	-0.0265447	-0.0171679	-0.0217769
CLE0077					N	65	1.90309	3.07188	2.50515	0
CLE0078	16	M	W	N	N	21	2.25527	2.95424	2.71181	0	-0.107394	-0.0170042	-0.129134
CLE0078					N	42	0	2.11545	0	0
CLE0078					N	77	0	1.9279	0	0
CLE0079	73	M	W	N	Y	20	2.14613	3.38021	2.51851	0	-0.0320318	-0.000346714	-0.00469245
CLE0079					Y	87	0	3.35698	2.20412	0
CLE0081	59	M	W	N	N	33	2.91866	0	1.81959	0	-0.00601277		0.000149013
CLE0081					N	62	2.74429	0	1.82391	0
CLE0082	73	F	W	N	N	37	2.30367	0	1.91009	0	0.0234		-0.0658653
CLE0082					N	66	2.98227	0	0	0
CLE0088	59	M	A	N	Y	42	2.43933	0	2.81513	0	-0.00817848		-0.0184694
CLE0088					Y	78	2.14491	0	2.15024	0
CLE0089					N	18	2.83508	3.6178	2.72148	0	-0.101253	-0.0118085	-0.0971958
CLE0089	49	M	A	N	N	46	0	2.53041	0	0
CLE0089					N	103	0	2.45953	0	0
CLE0096	61	M	W	N	N	34	2.57858	3.35572	2.39334	0	-0.0955029	-0.0107782	-0.0886424
CLE0096					N	61	0	3.06471	0	0
All measurements before vaccination
Background subtracted summed pool responses; if <0 then assigned value of 0

## Sheet: Figure 4D Data
								Pre-Vaccine		Post-Vaccine		ELISPot Log10 SFC/million CD8+ T cells
Subject	AGE	SEX	RACE	LATINX	Severe	Vaccine	Dose Days POS	Days POS	Days to Vaccine	Days POS	Days to Vaccine	Total S Pre	Total S Post	Total N+M Pre	Total N+M Post
CLE0005	61	F	W	N	N	Ad26.COV2.S	386	384	-2	398	12	2.25527	3.16355	1.95424	1.66976
CLE0010	42	M	W	N	N	mRNA-1273	276	226	-50	285	9	2.63849	3.04336	1.30103	1.22185
CLE0012	64	M	W	N	N	mRNA-1273	327	324	-3	338	11	0	2.88606	1.80529	2.05087
CLE0014	63	M	W	N	N	BNT162b2	391	390	-1	404	13	0	0	2.76069	1.44634
CLE0015	63	F	W	N	N	BNT162b2	394	393	-1	407	13	1.65321	0	1.12494	1.40894
CLE0016	51	M	W	N	Y	mRNA-1273	276	226	-50	285	9	1	3.45204	2.36173	2.31876
CLE0020	68	F	W	N	N	Ad26.COV2.S	372	370	-2	384	12	2.17706	3.45637	1.11367	2.21748
CLE0063	43	F	W	N	N	BNT162b2	280	252	-28	301	21	0	0	0	0
CLE0064	36	F	W	N	N	BNT162b2	284	254	-30	313	29	1.77815	2.09018	1.26324	2.27726
CLE0075	29	F	W/B	N	Y	BNT162b2	166	105	-61	174	8	0	3.13194	1.22185	1.63682
CLE0077	51	F	W	N	N	mRNA-1273	101	65	-36	111	10	1.90309	3.20003	3.17609	3.12548
CLE0079	73	M	W	N	Y	mRNA-1273	84	20	3	98	14	2.14613	2.62535	3.43616	3.3865
CLE0081	59	M	W	N	N	BNT162b2	121	62	-59	131	10	2.74429	4.02	2.17609	1.52724
CLE0082	73	F	W	N	N	mRNA-1273	69	66	-3	74	5	2.98227	3.18041	2.4843	1.81291
CLE0088	59	M	A	N	Y	BNT162b2	141	78	-63	153	12	2.14491	0	2.30461	1.6138
CLE0096	61	M	W	N	N	BNT162b2	64	61	-3	77	13	1.49107	3.25527	3.06471	2.53148
CLE0131	61	M	W	N	N	mRNA-1273	99	96	-3	105	6	3.03711	3.62056	2.33699	1.89279
Background subtracted summed pool responses; if <0 then assigned value of 0
Selected for persons with a baseline pre-vaccination visit <65 days before vaccination

## Sheet: Figure 4E Data
								Early Infection		Post-Vaccine			ELISpot Recognition (≥50 SFC/million AND >background mean + 3 standard deviations): Pre-Vaccination													ELISpot Recognition (≥50 SFC/million AND >background mean + 3 standard deviations): Post-Vaccination
Subject	AGE	SEX	RACE	LATINX	Severe	Vaccine	Dose Days POS	Days POS	Days to Vaccine	Days POS	Days to Vaccine		S1	S2	S3	S4	S5	S6	S7	S8	S9	S10	S11	S12		S1	S2	S3	S4	S5	S6	S7	S8	S9	S10	S11	S12
CLE0005	61	F	W	N	N	Ad26.COV2.S	386	27	-359	398	12		0	0	1	0	0	0	0	0	0	0	0	0		0	0	1	0	1	0	0	0	0	0	0	0
CLE0010	42	M	W	N	N	mRNA-1273	276	11	-265	285	9		0	1	0	0	0	0	0	0	0	0	0	0		1	0	0	0	0	0	0	0	0	0	0	1
CLE0012	64	M	W	N	N	mRNA-1273	327	25	-302	338	11		0	0	0	1	0	0	0	0	0	0	0	0		0	0	0	1	0	0	0	1	0	0	0	0
CLE0013	34	F	W	N	N	mRNA-1273	399	29	-370	410	11		0	0	0	0	0	0	0	0	0	0	0	0		0	0	0	0	0	0	0	0	0	0	0	0
CLE0014	63	M	W	N	N	BNT162b2	391	30	-361	404	13		0	0	1	1	0	0	0	0	0	0	0	0		0	0	0	0	0	0	0	0	0	0	0	0
CLE0015	63	F	W	N	N	BNT162b2	394	33	-361	407	13		0	0	1	0	0	0	0	0	0	0	0	0		0	0	0	0	0	0	0	0	0	0	0	0
CLE0020	68	F	W	N	N	Ad26.COV2.S	372	33	-339	384	12		0	1	0	0	1	0	0	0	0	0	1	0		0	1	0	0	1	0	0	0	0	0	1	0
CLE0027	57	M	W	N	Y	BNT162b2	237	15	-222	265	20		0	0	0	0	0	0	1	0	1	0	0	0		0	0	0	0	0	0	0	0	0	0	0	0
CLE0063	43	F	W	N	N	BNT162b2	280	18	-262	301	21		0	0	0	0	0	0	0	0	0	0	0	0		0	0	0	0	0	0	0	0	0	0	0	0
CLE0075	29	F	W/B	N	N	BNT162b2	166	25	-141	174	8		0	0	0	1	0	0	0	0	0	0	0	0		0	0	0	1	0	0	0	0	0	0	0	0
CLE0077	51	F	W	N	N	mRNA-1273	101	26	-75	111	10		0	0	1	1	0	0	0	1	1	0	0	0		0	0	1	1	0	0	1	1	0	0	1	0
CLE0078	16	M	W	N	N	BNT162b2	178	21	-157	196	18		0	0	0	1	0	0	1	0	0	0	0	0		0	0	0	1	0	0	0	0	0	0	0	0
CLE0079	73	M	W	N	Y	mRNA-1273	84	20	-64	98	14		0	0	0	1	0	0	0	0	0	0	0	1		0	1	0	1	0	0	0	0	0	0	0	0
CLE0081	59	M	W	N	Y	BNT162b2	121	33	-88	131	10		0	0	0	1	0	0	1	0	0	0	0	0		1	1	0	1	0	0	1	0	1	1	0	0
CLE0082	73	F	W	N	N	mRNA-1273	69	37	-32	74	5		0	0	0	1	0	0	0	0	0	0	0	0		0	0	0	1	1	0	0	0	0	1	0	0
CLE0088	59	M	A	N	Y	BNT162b2	141	42	-99	153	12		1	0	0	0	0	0	0	0	1	1	0	0		0	0	0	0	0	0	0	0	0	0	0	0
CLE0096	61	M	W	N	N	BNT162b2	64	34	-30	77	13		1	0	1	1	0	1	0	0	0	0	0	0		1	0	0	1	0	0	1	0	0	0	0	0
Background subtracted summed pool responses; if <0 then assigned value of 0
Selected for persons with an early infection visit <45 days

## Sheet: Figure 5 Data
							ELISpot SFC/million CD8+ T Cells (Background Subtracted)																	ELISpot Recognition (≥50 SFC/million AND >background mean + 3 standard deviations)
SUBJECT	AGE	SEX	RACE	LATINX	Vaccine	Days After Vac	S1	S2	S3	S4	S5	S6	S7	S8	S9	S10	S11	S12	N1+N2	N3+N4	TOTAL S	TOTAL N		S1	S2	S3	S4	S5	S6	S7	S8	S9	S10	S11	S12	N1+N2	N3+N4		TOTAL S	TOTAL N
CLE0100	55	M	A	N	BNT162b2	10	1036.67	1426.67	1981.67	661.667	1771.67	61.6667	351.667	-3.33333	1291.67	361.667	6.66667	221.667	1.66667	6.66667	9170	8.33333		1	1	1	1	1	1	1	0	1	1	0	1	0	0		10	0
CLE0103	43	F	A	N	BNT162b2	12	21.6667	56.6667	116.667	26.6667	141.667	16.6667	56.6667	16.6667	1.66667	-8.33333	21.6667	31.6667	16.6667	1.66667	500	18.3333		0	1	1	0	1	0	1	0	0	0	0	0	0	0		4	0
CLE0107	55	F	W	N	mRNA-1273	14	336.667	456.667	846.667	61.6667	836.667	-13.3333	-18.3333	26.6667	286.667	-8.33333	6.66667	111.667	11.6667	16.6667	2930	28.3333		1	1	1	1	1	0	0	0	1	0	0	1	0	0		7	0
CLE0110	46	M	W	N	BNT162b2	14	52.6919	18.3276	25.2005	80.1833	25.2005	18.3276	712.486	11.4548	11.4548	18.3276	38.9462	-9.1638	11.4548	4.5819	1003.44	16.0367		1	0	0	1	0	0	1	0	0	0	0	0	0	0		3	0
CLE0111	42	F	A	N	BNT162b2	14	46.0492	-10.4657	52.3286	2.09314	39.7698	-10.4657	2.09314	33.4903	-10.4657	-16.7452	20.9314	-4.18629	20.9314	33.4903	144.427	54.4218		0	0	1	0	0	0	0	0	0	0	0	0	0	0		1	0
CLE0124	55	F	W	N	BNT162b2	10	0	0	0	16.4609	49.3827	0	0	0	0	0	0	0	0	0	65.8436	0		0	0	0	0	1	0	0	0	0	0	0	0	0	0		1	0
FR5520	44	M	W	N	mRNA-1273	11	59.3792	107.962	399.46	140.351	496.626	-21.5924	-21.5924	-21.5924	75.5735	-21.5924	-5.39811	-21.5924	-21.5924	-21.5924	1165.99	-43.1849		1	1	1	1	1	0	0	0	1	0	0	0	0	0		6	0
FR5522	52	M	W	N	mRNA-1273	11	269.767	18.6047	65.1163	18.6047	204.651	0	37.2093	-9.30233	74.4186	-9.30233	176.744	18.6047	-9.30233	0	865.116	-9.30233		1	0	1	0	1	0	0	0	1	0	1	0	0	0		5	0
FR5829	58	M	O	Y	mRNA-1273	12	16.9133	0	8.45666	25.37	16.9133	33.8266	-8.45666	16.9133	67.6533	8.45666	16.9133	8.45666	0	-6.51466	211.416	-6.51466		0	0	0	0	0	0	0	0	1	0	0	0	0	0		1	0
FR6000	54	F	W	Y	mRNA-1273	12	78.3333	-11.6667	288.333	38.3333	-11.6667	13.3333	173.333	-1.66667	-16.6667	13.3333	8.33333	28.3333	18.3333	13.3333	600	31.6667		1	0	1	0	0	0	1	0	0	0	0	0	0	0		3	0
FR6024	40	F	O	Y	mRNA-1273	9	116.667	421.667	1171.67	156.667	2606.67	1.66667	46.6667	561.667	126.667	1.66667	1.66667	76.6667	11.6667	1.66667	5290	13.3333		1	1	1	1	1	0	0	1	1	0	0	1	0	0		8	0
HSW0151	40	F	O	Y	BNT162b2	10	10	15	465	0	-5	-5	-15	-20	20	10	15	15	-5	5	505	0		0	0	1	0	0	0	0	0	0	0	0	0	0	0		1	0
HSW0165	36	F	W	N	BNT162b2	11	107.029	-1.81406	19.9546	836.281	117.914	972.336	569.615	19.9546	30.839	1200.91	2131.52	9.07029	-12.6984	14.5125	6013.61	1.81406		1	0	0	1	1	1	1	0	0	1	1	0	0	0		7	0
HSW0172	52	F	W	N	BNT162b2	12	2.73224	10.929	1068.31	306.011	27.3224	2.73224	10.929	2.73224	-21.8579	-5.46448	-38.2514	-21.8579	2.73224	19.1257	1344.26	21.8579		0	0	1	1	0	0	0	0	0	0	0	0	0	0		2	0
HSW0307	30	F	W	N	BNT162b2	9	46.6392	499.314	1997.26	285.322	984.911	359.396	46.6392	30.1783	63.1001	-10.9739	21.9479	3635.12	13.7174	5.48697	7958.85	19.2044		0	1	1	1	1	1	0	0	1	0	0	1	0	0		7	0
HSW0312	51	M	A	N	BNT162b2	11	-19.7931	1.79937	-14.395	-14.395	7.19748	-3.59874	-30.5893	1.79937	39.5861	82.771	7.19748	-8.99685	12.5956	-14.395	48.583	-1.79937		0	0	0	0	0	0	0	0	0	1	0	0	0	0		1	0
HSW0486	44	F	W	N	BNT162b2	10	-13.8889	-69.4444	430.556	69.4444	20.8333	-27.7778	13.8889	-6.94444	13.8889	-83.3333	27.7778	6.94444	6.94444	208.333	381.944	215.278		0	0	1	1	0	0	0	0	0	0	0	0	0	1		2	1
HSW0597	33	F	W	N	BNT162b2	9	153.996	697.856	2311.89	224.172	2615.98	7.79727	77.9727	-9.74659	428.85	-3.89864	66.2768	2797.27	-3.89864	-9.74659	9368.42	-13.6452		1	1	1	1	1	0	1	0	1	0	1	1	0	0		9	0
HSW0602	26	M	A/W	N	BNT162b2	16	106.667	21.6667	521.667	6.66667	6.66667	11.6667	491.667	-8.33333	-3.33333	106.667	241.667	36.6667	-3.33333	-8.33333	1540	-11.6667		1	0	1	0	0	0	1	0	0	1	1	0	0	0		5	0
HSW0816	37	F	W	N	BNT162b2	10	4.07125	-8.14249	-2.03562	10.1781	10.1781	40.7125	4.07125	-2.03562	168.957	-8.14249	16.285	10.1781	4.07125	16.285	244.275	20.3562		0	0	0	0	0	0	0	0	1	0	0	0	0	0		1	0
HSW1042	44	W	A	N	BNT162b2	11	255.376	110.215	231.183	811.828	465.054	5.37634	13.4409	892.473	-2.68817	5.37634	-10.7527	94.086	29.5699	13.4409	2870.97	43.0108		1	1	1	1	1	0	0	1	0	0	0	1	0	0		7	0
HSW1284	50	F	O	Y	mRNA-1273	8	-2.01715	4.03429	4.03429	-2.01715	-2.01715	-2.01715	1873.93	-2.01715	16.1372	28.24	-2.01715	58.4972	4.03429	22.1886	1972.77	26.2229		0	0	0	0	0	0	1	0	0	0	0	1	0	0		2	0

## Sheet: Figure 6 Data
							ELISpot SFC/million CD8+ T Cells (Background Subtracted)																	ELISpot Recognition (≥50 SFC/million AND >background mean + 3 standard deviations)
Vaccine	SUBJECT	AGE	SEX	RACE	LATINX	Vaccine	S1	S2	S3	S4	S5	S6	S7	S8	S9	S10	S11	S12	SUM					S1	S2	S3	S4	S5	S6	S7	S8	S9	S10	S11	S12	SUM
	CLE0107	55	F	W	N	mRNA-1273	336.667	456.667	846.667	61.6667	836.667	0	0	26.6667	286.667	0	6.66667	111.667	2970					1	1	1	1	1	0	0	0	1	0	0	1	7
	FR5520	44	M	W	N	mRNA-1273	59.3792	107.962	399.46	140.351	496.626	0	0	0	75.5735	0	0	0	1279.35					1	1	1	1	1	0	0	0	1	0	0	0	6
	FR5522	52	M	W	N	mRNA-1273	269.767	18.6047	65.1163	18.6047	204.651	0	37.2093	0	74.4186	0	176.744	18.6047	883.721					1	0	1	0	1	0	0	0	1	0	1	0	5
	FR5829	58	M	O	Y	mRNA-1273	16.9133	0	8.45666	25.37	16.9133	33.8266	0	16.9133	67.6533	8.45666	16.9133	8.45666	219.873					0	0	0	0	0	0	0	0	1	0	0	0	1
	FR6000	54	F	W	Y	mRNA-1273	78.3333	0	288.333	38.3333	0	13.3333	173.333	0	0	13.3333	8.33333	28.3333	641.667					1	0	1	0	0	0	1	0	0	0	0	0	3
	FR6024	40	F	O	Y	mRNA-1273	116.667	421.667	1171.67	156.667	2606.67	1.66667	46.6667	561.667	126.667	1.66667	1.66667	76.6667	5290					1	1	1	1	1	0	0	1	1	0	0	1	8
	HSW1284	50	F	O	Y	mRNA-1273	0	4.03429	4.03429	0	0	0	1873.93	0	16.1372	28.24	0	58.4972	1984.87					0	0	0	0	0	0	1	0	0	0	0	1	2
	CLE0100	55	M	A	N	BNT162b2	1036.67	1426.67	1981.67	661.667	1771.67	61.6667	351.667	0	1291.67	361.667	6.66667	221.667	9173.33					1	1	1	1	1	1	1	0	1	1	0	1	10
	CLE0103	43	F	A	N	BNT162b2	21.6667	56.6667	116.667	26.6667	141.667	16.6667	56.6667	16.6667	1.66667	0	21.6667	31.6667	508.333					0	1	1	0	1	0	1	0	0	0	0	0	4
	CLE0110	46	M	W	N	BNT162b2	52.6919	18.3276	25.2005	80.1833	25.2005	18.3276	712.486	11.4548	11.4548	18.3276	38.9462	0	1012.6					1	0	0	1	0	0	1	0	0	0	0	0	3
	CLE0111	42	F	A	N	BNT162b2	46.0492	0	52.3286	2.09314	39.7698	0	2.09314	33.4903	0	0	20.9314	0	196.756					0	0	1	0	0	0	0	0	0	0	0	0	1
	CLE0124	55	F	W	N	BNT162b2	0	0	0	16.4609	49.3827	0	0	0	0	0	0	0	65.8436					0	0	0	0	1	0	0	0	0	0	0	0	1
	HSW0151	40	F	O	Y	BNT162b2	10	15	465	0	0	0	0	0	20	10	15	15	550					0	0	1	0	0	0	0	0	0	0	0	0	1
	HSW0165	36	F	W	N	BNT162b2	107.029	0	19.9546	836.281	117.914	972.336	569.615	19.9546	30.839	1200.91	2131.52	9.07029	6015.42					1	0	0	1	1	1	1	0	0	1	1	0	7
	HSW0172	52	F	W	N	BNT162b2	2.73224	10.929	1068.31	306.011	27.3224	2.73224	10.929	2.73224	0	0	0	0	1431.69					0	0	1	1	0	0	0	0	0	0	0	0	2
	HSW0307	30	F	W	N	BNT162b2	46.6392	499.314	1997.26	285.322	984.911	359.396	46.6392	30.1783	63.1001	0	21.9479	3635.12	7969.82					0	1	1	1	1	1	0	0	1	0	0	1	7
	HSW0312	51	M	A	N	BNT162b2	0	1.79937	0	0	7.19748	0	0	1.79937	39.5861	82.771	7.19748	0	140.351					0	0	0	0	0	0	0	0	0	1	0	0	1
	HSW0486	44	F	W	N	BNT162b2	0	0	430.556	69.4444	20.8333	0	13.8889	0	13.8889	0	27.7778	6.94444	583.333					0	0	1	1	0	0	0	0	0	0	0	0	2
	HSW0597	33	F	W	N	BNT162b2	153.996	697.856	2311.89	224.172	2615.98	7.79727	77.9727	0	428.85	0	66.2768	2797.27	9382.07					1	1	1	1	1	0	1	0	1	0	1	1	9
	HSW0602	26	M	A/W	N	BNT162b2	106.667	21.6667	521.667	6.66667	6.66667	11.6667	491.667	0	0	106.667	241.667	36.6667	1551.67					1	0	1	0	0	0	1	0	0	1	1	0	5
	HSW0816	37	F	W	N	BNT162b2	4.07125	0	0	10.1781	10.1781	40.7125	4.07125	0	168.957	0	16.285	10.1781	264.631					0	0	0	0	0	0	0	0	1	0	0	0	1
	HWS1042	44	W	A	N	BNT162b2	255.376	110.215	231.183	811.828	465.054	5.37634	13.4409	892.473	0	5.37634	0	94.086	2884.41					1	1	1	1	1	0	0	1	0	0	0	1	7
						Sum	2721.31	3867.38	12005.4	3777.97	10445.3	1545.5	4482.27	1614	2717.12	1837.41	2826.21	7159.89	54999.7				%Responders	0.5	0.363636	0.681818	0.5	0.5	0.136364	0.363636	0.0909091	0.409091	0.181818	0.181818	0.318182
						Percentage	0.0494786	0.0703162	0.218281	0.0686906	0.189915	0.0281002	0.0814963	0.0293455	0.0494025	0.0334076	0.0513858	0.13018	1
						Log Percent	0.694418	0.847056	1.33902	0.836897	1.27856	0.44871	0.911138	0.467542	0.693749	0.523846	0.710843	1.11455
COVID-19	CLE0005	61	F	W	N	NA	13.9179	19.1371	66.11	3.47947	3.47947	8.69868	8.69868	0	3.47947	8.69868	13.9179	0	149.617					0	0	1	0	0	0	0	0	0	0	0	0
	CLE0006	43	M	W	N	NA	0	0	0	40.9836	0	13.6612	27.3224	40.9836	0	0	0	0	122.951					0	0	0	0	0	0	0	0	0	0	0	0
	CLE0010	42	M	W	N	NA	6.66667	1091.67	0	31.6667	0	1.66667	21.6667	41.6667	6.66667	26.6667	0	0	1228.33					0	1	0	0	0	0	0	0	0	0	0	0
	CLE0012	64	M	W	N	NA	0	6.66667	0	96.6667	1.66667	0	1.66667	1.66667	0	0	0	0	108.333					0	0	0	1	0	0	0	0	0	0	0	0
	CLE0013	34	F	W	N	NA	0	0	31.6667	41.6667	0	0	0	46.6667	0	0	21.6667	31.6667	173.333					0	0	0	0	0	0	0	0	0	0	0	0
	CLE0014	63	M	W	N	NA	0	12.1124	222.868	440.891	0	0	0	0	0	0	4.84496	12.1124	692.829					0	0	1	1	0	0	0	0	0	0	0	0
	CLE0015	63	F	W	N	NA	6.66667	0	106.667	11.6667	1.66667	6.66667	0	11.6667	16.6667	1.66667	1.66667	0	165					0	0	1	0	0	0	0	0	0	0	0	0
	CLE0019	36	M	W	N	NA	9.06783	47.1527	19.9492	330.069	14.5085	0	210.374	3.62713	3.62713	52.5934	0	19.9492	710.918					0	0	0	1	0	0	1	0	0	1	0	0
	CLE0020	68	F	W	N	NA	13.3333	58.3333	43.3333	0	1423.33	0	0	8.33333	0	0	78.3333	0	1625					0	1	0	0	1	0	0	0	0	0	1	0
	CLE0022	26	F	W	N	NA	19.5389	7.81555	7.81555	19.5389	793.279	7.81555	0	13.6772	25.4005	19.5389	25.4005	7.81555	947.636					0	0	0	0	1	0	0	0	0	0	0	0
	CLE0027	57	M	W	N	NA	25.7491	11.7041	0	46.8165	0	4.68165	524.345	0	67.8839	0	0	0	681.18					0	0	0	0	0	0	1	0	1	0	0	0
	CLE0028	26	F	W	N	NA	27.894	12.2036	1.74338	1.74338	0	0	1.74338	0	0	1.74338	0	0	47.0711					0	0	0	0	0	0	0	0	0	0	0	0
	CLE0029	30	M	W	N	NA	34.2936	34.2936	6.85871	0	0	6.85871	0	0	0	0	0	13.7174	96.0219					0	0	0	0	0	0	0	0	0	0	0	0
	CLE0031	60	F	W	N	NA	11.6667	0	11.6667	21.6667	1.66667	1.66667	6.66667	11.6667	26.6667	0	0	0	93.3333					0	0	0	0	0	0	0	0	0	0	0	0
	CLE0033	50	F	A	N	NA	20	30	35	890	0	15	25	5	5	0	0	0	1025					0	0	0	1	0	0	0	0	0	0	0	0
	CLE0034	61	M	W	N	NA	0	6.89655	20.6897	6.89655	179.31	13.7931	0	6.89655	20.6897	0	0	6.89655	262.069					0	0	0	0	1	0	0	0	0	0	0	0
	CLE0035	20	M	W	Y	NA	0	0	1.91791	1.91791	0	0	1.91791	13.4254	0	0	0	0	19.1791					0	0	0	0	0	0	0	0	0	0	0	0
	CLE0037	39	M	W	N	NA	0	2.61643	0	0	2.61643	10.4657	10.4657	10.4657	2.61643	2.61643	2.61643	0	44.4793					0	0	0	0	0	0	0	0	0	0	0	0
	CLE0038	31	M	A	N	NA	33.3333	0	3.33333	8.33333	0	18.3333	68.3333	3.33333	0	3.33333	3.33333	0	141.667					0	0	0	0	0	0	1	0	0	0	0	0
	CLE0039	41	M	W	N	NA	3.33333	28.3333	68.3333	48.3333	118.333	0	0	23.3333	8.33333	0	0	0	298.333					0	0	1	0	1	0	0	0	0	0	0	0
	CLE0040	50	F	O	N	NA	0	0	0	0	25	0	0	30	0	0	0	0	55					0	0	0	0	0	0	0	0	0	0	0	0
	CLE0041	62	F	W	N	NA	1.66667	6.66667	0	81.6667	0	0	1.66667	6.66667	6.66667	0	0	11.6667	116.667					0	0	0	1	0	0	0	0	0	0	0	0
	CLE0043	58	F	W	Y	NA	11.4943	4.5977	0	18.3908	0	0	0	0	0	0	0	0	34.4828					0	0	0	0	0	0	0	0	0	0	0	0
	CLE0045	61	F	W	Y	NA	0	0	0	8.25083	16.5017	0	0	0	0	0	0	0	24.7525					0	0	0	0	0	0	0	0	0	0	0	0
	CLE0046	47	F	W	N	NA	0	0	5	0	10	0	0	5	0	0	0	5	25					0	0	0	0	0	0	0	0	0	0	0	0
	CLE0048	27	F	W	N	NA	28.3333	13.3333	58.3333	23.3333	0	0	0	8.33333	0	0	3.33333	13.3333	148.333					0	0	1	0	0	0	0	0	0	0	0	0
	CLE0051	30	F	W	N	NA	0	23.1481	0	0	11.5741	0	0	0	0	0	0	162.037	196.759					0	0	0	0	0	0	0	0	0	0	0	1
	CLE0052	33	F	W	N	NA	0	4.48029	4.48029	0	38.0824	0	0	0	4.48029	4.48029	0	17.9211	73.9247					0	0	0	0	0	0	0	0	0	0	0	0
	CLE0053	34	M	W	N	NA	4.45633	0	0	4.45633	0	4.45633	0	0	0	4.45633	0	0	17.8253					0	0	0	0	0	0	0	0	0	0	0	0
	CLE0056	62	F	W	N	NA	36.6667	151.667	741.667	21.6667	696.667	0	86.6667	1.66667	116.667	0	16.6667	56.6667	1926.67					0	1	1	0	1	0	1	0	1	0	0	1
	CLE0063	43	F	W	N	NA	2.37756	9.51022	9.51022	30.9082	45.1736	2.37756	0	0	30.9082	30.9082	30.9082	16.6429	209.225					0	0	0	0	0	0	0	0	0	0	0	0
	CLE0065	44	M	W	N	NA	55	20	40	130	155	0	5	0	0	0	0	235	640					1	0	0	1	1	0	0	0	0	0	0	1
	CLE0066	49	M	W	N	NA	5.50055	5.50055	0	132.013	5.50055	0	0	132.013	236.524	0	0	0	517.052					0	0	0	1	0	0	0	1	1	0	0	0
	CLE0075	29	F	W/B	N	NA	0	0	44.1826	243.004	51.5464	66.2739	0	14.7275	0	58.9102	7.36377	0	486.009					0	0	0	1	0	0	0	0	0	0	0	0
	CLE0076	28	M	W	N	NA	1.8875	35.8626	7.55002	1.8875	1.8875	0	0	103.813	92.4877	7.55002	0	0	252.926					0	0	0	0	0	0	0	1	1	0	0	0
	CLE0077	51	F	W	N	NA	0	29.6626	313.311	257.694	29.6626	7.41565	24.1009	124.212	79.7182	7.41565	12.9774	0	886.17					0	0	1	1	0	0	0	1	1	0	0	0
	CLE0078	16	M	W	N	NA	0	35	0	85	5	0	60	0	5	0	0	0	190					0	0	0	1	0	0	1	0	0	0	0	0
	CLE0079	73	M	W	N	NA	0	30	0	100	0	0	15	25	0	0	0	50	220					0	0	0	1	0	0	0	0	0	0	0	1
	CLE0081	59	M	W	N	NA	8.25083	33.0033	0	639.439	0	0	132.013	20.6271	0	8.25083	0	8.25083	849.835					0	0	0	1	0	0	1	0	0	0	0	0
	CLE0082	73	F	W	N	NA	0	0	10.1626	83.3333	22.3577	16.2602	4.06504	10.1626	10.1626	0	28.4553	28.4553	213.415					0	0	0	1	0	0	0	0	0	0	0	0
	CLE0088	59	M	A	N	NA	56.6667	11.6667	36.6667	0	0	6.66667	1.66667	11.6667	76.6667	66.6667	11.6667	11.6667	291.667					1	0	0	0	0	0	0	0	1	1	0	0
	CLE0089	49	M	A	N	NA	43.4311	0	499.457	141.151	0	0	0	10.8578	0	10.8578	0	10.8578	716.612					0	0	1	1	0	0	0	0	0	0	0	0
	CLE0096	61	M	W	N	NA	89.4737	0	221.053	184.211	0	89.4737	0	0	0	0	5.26316	0	589.474					1	0	1	1	0	1	0	0	0	0	0	0
	CLE0138	58	M	W	N	NA	0	1872.81	675.439	0	142.544	4.38596	30.7018	129.386	0	17.5439	10.9649	0	2883.77					0	1	1	0	1	0	0	1	0	0	0	0
						Sum	570.666	3655.84	3314.76	4228.74	3796.36	306.618	1269.08	876.541	846.311	333.897	279.379	719.656	20197.9				%Responders	0.0681818	0.0909091	0.227273	0.340909	0.159091	0.0227273	0.136364	0.0909091	0.136364	0.0454545	0.0227273	0.0909091
						Percentage	0.0282538	0.181001	0.164115	0.209366	0.187958	0.0151807	0.0628324	0.0433977	0.0419011	0.0165313	0.0138321	0.0356303	1
						Log Percent	0.451077	1.25768	1.21515	1.32091	1.27406	0.181292	0.798184	0.637467	0.622225	0.218308	0.140889	0.55182
Summed values less than 0 were assigned a value of 0																							Pearson correlation p=0.01144
						Pearson correlation p=0.01691

## Sheet: Figure S3 Data
								CD4+ T Cells										CD8+ T Cells
SUBJECT	AGE	SEX	RACE	LATINX	SEVERE	Days POS		Only IL2+	Only IFN+	Total IL2+	Total IFN+	Both IL2+IFN+	Either IL2 or IFN	Total IL17+	Total IL10+	Total IL4+		Only IL2+	Only IFN+	Total IL2+	Total IFN+	Both IL2+IFN+	Either IL2 or IFN	Total IL17+	Total IL10+	Total IL4+
CLE0006	43	M	W	N	N	18		-0.015	-0.027	-0.02322	-0.03522	-0.00822	-0.05022	-0.00289	-0.004	0.08		0.1	-0.00822	0.085	-0.02322	-0.015	0.07678	-0.027	-0.00289	0.07902
CLE0012	64	M	W	N	N	25		0.005	0	0.01367	0.00867	0.00867	0.01367	-0.00522	0.01	-0.04		0	0.00867	0.005	0.01367	0.005	0.01367	0	-0.00522	-0.10358
CLE0013	34	F	W	N	N	29		-0.015	-0.01776	-0.02334	-0.0261	-0.00834	-0.0411	0.00126	0	-0.00511		0.1	-0.00834	0.085	-0.02334	-0.015	0.07666	-0.01776	0.00126	-0.00711
CLE0014	63	M	W	N	N	30		-0.015	-0.025	-0.017	-0.027	-0.002	-0.042	-0.00568	0.00648	0.00457		0	-0.002	-0.015	-0.017	-0.015	-0.017	-0.025	-0.00568	0.00557
CLE0015	63	F	W	N	N	33		0.005	0.00925	0.0041	0.00835	-0.0009	0.01335	0.0092	0.0029	0.024		0	-0.0009	0.005	0.0041	0.005	0.0041	0.00925	0.0092	0.006
CLE0020	68	F	W	N	N	33		0.004	0.04962	0.00257	0.04819	-0.00143	0.05219	-0.002261	0.040669	-0.00177		-0.1	-0.00143	-0.096	0.00257	0.004	-0.09743	0.04962	-0.002261	0.074
CLE0022	26	F	W	N	N	36		0.008	-0.019	0.0078	-0.0192	-0.0002	-0.0112	0.006191	-0.001009	0.027		0	-0.0002	0.008	0.0078	0.008	0.0078	-0.019	0.006191	0.01688
CLE0027	57	M	W	N	Y	15		-0.006	0.00323	-0.01354	-0.00431	-0.00754	-0.01031	-0.01154	-0.00361	-0.027		0	-0.00754	-0.006	-0.01354	-0.006	-0.01354	0.00323	-0.01154	-0.039
CLE0029	30	M	W	N	N	32		-0.005	0.00174	-0.005	0.00174	0	-0.00326	-1e-05	0	0.011		0	0	-0.005	-0.005	-0.005	-0.005	0.00174	-1e-05	0.007
CLE0034	61	M	W	N	N	26		-0.019	-0.03576	-0.02765	-0.04441	-0.00865	-0.06341	-0.00069	-0.00041	0.004		0.1	-0.00865	0.081	-0.02765	-0.019	0.07235	-0.03576	-0.00069	-0.016
CLE0035	20	M	W	Y	N	16		-0.001	7e-05	-0.00358	-0.00251	-0.00258	-0.00351	-0.00648	-0.00132	-0.004		0	-0.00258	-0.001	-0.00358	-0.001	-0.00358	7e-05	-0.00648	-0.0064
CLE0037	39	M	W	N	N	26		-0.013	-0.00629	-0.01596	-0.00925	-0.00296	-0.02225	-0.00309	-6e-05	0.006		0	-0.00296	-0.013	-0.01596	-0.013	-0.01596	-0.00629	-0.00309	0
CLE0039	41	M	W	N	N	37		0.007	0	0.00449	-0.00251	-0.00251	0.00449	0.00346	-0.001	0.03551		-0.1	-0.00251	-0.093	0.00449	0.007	-0.09551	0	0.00346	-0.05649
CLE0040	50	F	O	N	N	34		-0.001	-0.01376	-0.01014	-0.0229	-0.00914	-0.0239	0.00034	0.00486	0.01779		0	-0.00914	-0.001	-0.01014	-0.001	-0.01014	-0.01376	0.00034	0.00476
CLE0043	58	F	W	Y	Y	28		0.008	0.01	0.00925	0.01125	0.00125	0.01925	0.00376	0	0.00848		0	0.00125	0.008	0.00925	0.008	0.00925	0.01	0.00376	-0.007
CLE0045	61	F	W	Y	Y	22		-0.014	0.022	-0.01198	0.02402	0.00202	0.01002	-0.011	-0.00745	0.00215		-0.1	0.00202	-0.114	-0.01198	-0.014	-0.11198	0.022	-0.011	0.04815
CLE0047	28	F	W	N	N	49		-0.043	-0.027	-0.063	-0.047	-0.02	-0.09	0.00713	-0.007	-0.001		0.1	-0.02	0.057	-0.063	-0.043	0.037	-0.027	0.00713	0.008
CLE0051	30	F	W	N	N	43		-0.025	-0.02561	-0.04265	-0.04326	-0.01765	-0.06826	-0.00574	-0.00115	0.0047		0.1	-0.01765	0.075	-0.04265	-0.025	0.05735	-0.02561	-0.00574	0.0137
CLE0052	33	F	W	N	N	44		0.003	0	0.00419	0.00119	0.00119	0.00419	0.00113	0.00267	0.009		0	0.00119	0.003	0.00419	0.003	0.00419	0	0.00113	-0.017
CLE0053	34	M	W	N	N	33		-0.01	0.009	-0.01025	0.00875	-0.00025	-0.00125	-0.00025	-0.00186	0.002		0	-0.00025	-0.01	-0.01025	-0.01	-0.01025	0.009	-0.00025	0.002
CLE0066	49	M	W	N	N	37		0.022	-0.002	0.0239	-0.0001	0.0019	0.0219	-0.00019	-0.00133	-0.011		0	0.0019	0.022	0.0239	0.022	0.0239	-0.002	-0.00019	-0.00217
CLE0075	29	F	W/B	N	Y	25		0.001	0.00205	0.00014	0.00119	-0.00086	0.00219	0.00032	-0.00188	-0.005		0	-0.00086	0.001	0.00014	0.001	0.00014	0.00205	0.00032	-0.001
CLE0076	28	M	W	N	N	28		-0.006	0.01345	-0.00064	0.01881	0.00536	0.01281	0.001	0.00339	-0.009		0	0.00536	-0.006	-0.00064	-0.006	-0.00064	0.01345	0.001	-0.007
CLE0077	51	F	W	N	N	26		0.023	0.00211	0.02036	-0.00053	-0.00264	0.02247	-0.00039	0	0.02685		0	-0.00264	0.023	0.02036	0.023	0.02036	0.00211	-0.00039	-0.013
CLE0078	16	M	W	N	N	21		0	0.00258	-0.0028	-0.00022	-0.0028	-0.00022	-0.0028	0	0.005		0	-0.0028	0	-0.0028	0	-0.0028	0.00258	-0.0028	0.036
POS= Post onset of COVID-19 symptoms
All percentages are background subtracted (unstimulated control)

## Sheet: Figure S4 Data
								Intracellular Cytokine Staining			ELISpot SFC/million CD8+ T Cells (Background Subtracted)
SUBJECT	AGE	SEX	RACE	LATINX	SEVERE	Days POS		Total IFN+			S Sum
CLE0006	43	M	W	N	N	18		0			0
CLE0012	64	M	W	N	N	25		0.08795			85
CLE0013	34	F	W	N	N	29		0			5
CLE0014	63	M	W	N	N	30		0			508.721
CLE0015	63	F	W	N	N	33		0.046			155
CLE0020	68	F	W	N	N	33		0.66668			1375
CLE0022	26	F	W	N	N	36		0			943.728
CLE0027	57	M	W	N	Y	15		0.128			667.135
CLE0029	30	M	W	N	N	32		0.0293			82.3045
CLE0034	61	M	W	N	N	26		0			262.069
CLE0035	20	M	W	Y	N	16		0.1791			0
CLE0037	39	M	W	N	N	26		0.014			15.6986
CLE0039	41	M	W	N	N	37		0.03993			270
CLE0040	50	F	O	N	N	34		0			0
CLE0043	58	F	W	Y	Y	28		0.04078			13.7931
CLE0045	61	F	W	Y	Y	22		0.23			0
CLE0051	30	F	W	N	N	43		0			196.759
CLE0052	33	F	W	N	N	44		0.07136			47.043
CLE0053	34	M	W	N	N	33		0.034			0
CLE0066	49	M	W	N	N	37		0.093			445.545
CLE0075	29	F	W/B	N	Y	25		0.079			139.912
CLE0076	28	M	W	N	N	28		0.04939			203.851
CLE0077	51	F	W	N	N	26		0.228			867.631
CLE0078	16	M	W	N	N	21		0.018			180
POS= Post onset of COVID-19 symptoms
All percentages are background subtracted (unstimulated control)
Values <0 are assigned 0
Pearson correlation p =0.0008652
